# Supplementary material for: Mutational status may supersede tumor size in predicting the presence of aggressive pathologic features in well differentiated thyroid cancer
Source: J Otolaryngol Head Neck Surg. 2022 Mar 4;51:9. doi: 10.1186/s40463-022-00559-9 (PMC8895819; doi:10.1186/s40463-022-00559-9)
Supplement: Supplementary file 2 — Additional file 2. Database used for analysis. [file 40463_2022_559_MOESM2_ESM.xlsx]

## Sheet: Sheet2
Patient number	Bethesda score	McGill Thyroid Nodule Score	Pathology size (cm)	Age	Sex (M=1)	Date	Molecular test	Mutation	Aggressive features	BRAF V600E = 1/RAS = 0	Tall Cell	Extra-thyroidal extension	Lymph node metastasis	Columnar	Hobnail	Presence of aggressive features (yes =1)	Number of aggressive features
121	3	29	2.1	58	0	Dec 19	ThyGenext	BRAF V600E	1	1	0	0	0	0	0	0	5
155	3	20	1.3	57	0	Jan 28	ThyroseqV3	BRAF V600E	1	1	1	1	0	0	0	1	4
179	3	21	1	53	0	Nov 27	ThyroseqV3	BRAF V600E	1	1	1	0	0	0	0	1	4
187	3	10	0.9	52	1	Feb 24	ThyroseqV3	BRAF V600E	1	1	0	0	0	0	0	0	3
209	3	10	0.5	49	0	Mar 9	ThyGenext	BRAF V600E	1	1	0	0	0	0	0	0	3
212	3	13	0.4	42	0	Nov 13	ThyroseqV3	BRAF V600E	1	1	0	0	0	0	0	0	3
85	3	9	5.2	50	0	Aug 6	ThyroseqV3	NRAS	0	0	0	0	0	0	0	0	3
16	3	10	3.8	56	1	Sep 25	ThyroseqV3	HRAS	0	0	0	0	0	0	0	0	3
92	3	7	3.8	46	0	Mar 9	ThyroseqV3	NRAS	0	0	0	0	0	0	0	0	3
10	3	10	3.2	73	1	Oct 30	ThyGenext	NRAS	0	0	0	0	1	0	0	1	3
86	3	9	2.8	29	1	Sep 23	ThyroseqV3	NRAS	0	0	0	0	0	0	0	0	3
2	3	8	2.7	42	0	May 3	ThyGenext	NRAS	0	0	0	1	0	0	0	1	3
61	3	8	2.6	33	0	Sep 12	ThyGenext	NRAS	0	0	0	0	0	0	0	0	3
62	3	10	2.5	51	0	Jan 19	ThyGenext	NRAS	0	0	0	0	0	0	0	0	2
76	3	10	2.5	49	1	Aug 14	ThyGenext	NRAS	0	0	0	0	0	0	0	0	2
41	3	9	2.4	45	0	Jun 7	ThyroseqV3	HRAS	0	0	0	0	0	0	0	0	2
33	3	6	2.3	39	1	Jan 29	ThyGenext	HRAS	0	0	0	0	0	0	0	0	2
64	3	5	2.3	40	0	Jan 19	ThyGenext	NRAS	0	0	0	0	0	0	0	0	2
80	3	9	2.3	76	0	Nov 28	ThyroseqV3	NRAS	0	0	0	0	0	0	0	0	2
30	3	6	2	40	0	Sep 17	ThyGenext	HRAS	0	0	0	0	0	0	0	0	2
83	3	9	2	61	0	Jun 19	ThyroseqV3	NRAS	0	0	0	0	0	0	0	0	2
7	3	9	1.8	60	0	Jan 24	ThyGenext	HRAS	0	0	0	0	1	0	0	1	2
36	3	5	1.8	37	0	Jan 21	ThyGenext	HRAS	0	0	0	0	0	0	0	0	2
57	3	10	1.6	49	0	Aug 21	ThyroseqV3	KRAS	0	0	0	0	0	0	0	0	2
66	3	7	1.6	66	0	Jun 22	ThyGenext	NRAS	0	0	0	0	0	0	0	0	2
53	3	10	1.5	54	0	Dec 11	ThyGenext	KRAS	0	0	0	0	0	0	0	0	2
39	3	8	1.4	62	0	Jun 4	ThyroseqV3	HRAS	0	0	0	0	0	0	0	0	2
48	3	9	1.2	39	0	Oct 21	ThyroseqV3	HRAS	0	0	0	0	0	0	0	0	2
54	3	8	1.2	65	1	Nov 12	ThyGenext	KRAS	0	0	0	0	0	0	0	0	2
55	3	9	1.2	50	0	Nov 18	ThyGenext	KRAS	0	0	0	0	0	0	0	0	2
69	3	9	1.2	66	0	May 18	ThyGenext	NRAS	0	0	0	0	0	0	0	0	2
8	3	7	1	57	1	Feb 28	ThyGenext	HRAS	0	0	0	0	1	0	0	1	2
72	3	8	1	17	1	Dec 21	ThyGenext	NRAS	0	0	0	0	0	0	0	0	2
78	3	9	1	44	0	May 17	ThyroseqV3	NRAS	0	0	0	0	0	0	0	0	2
89	3	5	0.9	64	0	Jul 21	ThyroseqV3	NRAS	0	0	0	0	0	0	0	0	2
93	3	9	0.8	55	1	May 5	ThyroseqV3	NRAS	0	0	0	0	0	0	0	0	2
11	3	11	0.4	65	0	Jul 8	ThyroseqV3	NRAS	0	0	0	0	1	0	0	1	2
6	3	7	0.3	56	1	May 14	ThyroseqV3	HRAS	0	0	0	0	1	0	0	1	2
26	3	7	2	63	0	Nov 6	ThyroseqV3	NRAS	0	0	0	0	0	0	0	0	2
183	4	27	1	47	0	Nov 19	ThyGenext	BRAF V600E	1	1	1	0	1	0	0	1	2
73	4	9	5.8	64	0	Nov 8	ThyGenext	NRAS	0	0	0	0	0	0	0	0	2
49	4	15	4.2	75	0	Oct 24	ThyGenext	KRAS	0	0	0	0	0	0	0	0	2
87	4	7	3.5	56	0	Nov 13	ThyroseqV3	NRAS	0	0	0	0	0	0	0	0	2
91	4	12	3.5	62	0	Dec 4	ThyroseqV3	NRAS	0	0	0	0	0	0	0	0	2
81	4	8	3.4	60	0	Apr 24	ThyroseqV3	NRAS	0	0	0	0	0	0	0	0	2
23	4	10	3.3	33	1	Jan 25	Afirma	HRAS	0	0	0	0	0	0	0	0	1
95	4	10	3.3	43	0	Aug 7	ThyroseqV3	NRAS	0	0	0	0	0	0	0	0	1
27	4	8	3	35	0	Mar 16	ThyGenext	HRAS	0	0	0	0	0	0	0	0	1
37	4	10	3	38	0	Oct 30	ThyGenext	HRAS	0	0	0	0	0	0	0	0	1
50	4	10	2.8	42	0	Jul 22	ThyGenext	KRAS	0	0	0	0	0	0	0	0	1
43	4	10	2.5	46	0	May 1	ThyroseqV3	HRAS	0	0	0	0	0	0	0	0	1
40	4	10	2.4	46	0	Sep 13	ThyroseqV3	HRAS	0	0	0	0	0	0	0	0	1
46	4	10	2.4	64	1	Feb 8	ThyroseqV3	HRAS	0	0	0	0	0	0	0	0	1
63	4	7	2.3	43	0	Oct 4	ThyGenext	NRAS	0	0	0	0	0	0	0	0	1
77	4	8	2.3	54	0	Apr 10	ThyroseqV3	NRAS	0	0	0	0	0	0	0	0	1
38	4	12	2	62	1	Jun 19	ThyroseqV3	HRAS	0	0	0	0	0	0	0	0	1
84	4	10	2	75	0	Jul 22	ThyroseqV3	NRAS	0	0	0	0	0	0	0	0	1
97	4	8	2	29	0	Apr 5	ThyroseqV3	NRAS	0	0	0	0	0	0	0	0	1
22	4	10	1.8	33	1	Jan 25	Afirma	NRAS	0	0	0	0	0	0	0	0	1
31	4	9	1.8	55	0	Dec 11	ThyGenext	HRAS	0	0	0	0	0	0	0	0	1
45	4	6	1.8	16	0	Aug 10	ThyroseqV3	HRAS	0	0	0	0	0	0	0	0	1
20	4	9	1.7	42	0	Nov 12	ThyGenext	NRAS	0	0	0	0	0	0	0	0	1
56	4	8	1.6	56	0	Jul 25	ThyGenext	KRAS	0	0	0	0	0	0	0	0	1
94	4	8	1.6	51	0	Jan 30	Afirma	NRAS	0	0	0	0	0	0	0	0	1
68	4	7	1.5	55	0	Apr 16	ThyGenext	NRAS	0	0	0	0	0	0	0	0	1
75	4	5	1.5	67	0	Jan 21	ThyroseqV3	NRAS	0	0	0	0	0	0	0	0	1
17	4	8	1.4	56	1	May 8	ThyroseqV3	HRAS	0	0	0	0	0	0	0	0	1
21	4	8	1.3	41	0	May 17	ThyroseqV3	NRAS	0	0	0	0	0	0	0	0	1
34	4	7	1.3	60	0	Dec 21	ThyroseqV3	HRAS	0	0	0	0	0	0	0	0	1
96	4	10	1.3	46	0	Jul 22	ThyroseqV3	NRAS	0	0	0	0	0	0	0	0	1
88	4	10	1.2	43	0	Aug 8	ThyroseqV3	NRAS	0	0	0	0	0	0	0	0	1
70	4	7	1.1	28	0	May 23	ThyGenext	NRAS	0	0	0	0	0	0	0	0	1
24	4	9	1	30	0	Jun 7	ThyroseqV3	NRAS	0	0	0	0	0	0	0	0	1
32	4	7	0.9	41	0	Sep 5	ThyGenext	HRAS	0	0	0	0	0	0	0	0	1
35	4	8	0.8	39	0	Jan 21	ThyroseqV3	HRAS	0	0	0	0	0	0	0	0	1
52	4	12	0.7	63	0	Aug 30	ThyGenext	KRAS	0	0	0	0	0	0	0	0	1
74	4	13	0.3	61	1	Oct 16	ThyGenext	NRAS	0	0	0	0	0	0	0	0	1
82	4	9	0.1	68	0	Jun 19	ThyroseqV3	NRAS	0	0	0	0	0	0	0	0	1
101	5	12	3.3	23	0	Sep 26	ThyGenext	BRAF V600E	1	1	0	0	1	0	0	1	1
103	5	14	3	31	0	Oct 24	ThyroseqV3	BRAF V600E	1	1	0	0	1	0	0	1	1
144	5	10	1.5	50	0	Jan 28	ThyGenext	BRAF V600E	1	1	0	1	0	0	0	1	1
153	5	19	1.3	56	0	Jan 31	ThyGenext	BRAF V600E	1	1	0	0	1	0	0	1	1
154	5	31	1.3	50	1	Dec 21	ThyGenext	BRAF V600E	1	1	0	0	1	0	0	1	1
158	5	11	1.2	55	0	Sep 6	ThyGenext	BRAF V600E	1	1	0	0	0	0	0	0	1
162	5	10	1.2	53	0	Sep 13	ThyGenext	BRAF V600E	1	1	0	0	1	0	0	1	1
163	5	14	1.2	58	0	Apr 15	ThyGenext	BRAF V600E	1	1	0	0	1	0	0	1	1
164	5	15	1.2	54	1	Apr 11	ThyGenext	BRAF V600E	1	1	0	0	1	0	1	1	1
169	5	13	1.1	66	0	May 22	ThyGenext	BRAF V600E	1	1	1	0	0	0	0	1	1
171	5	13	1.1	43	0	Aug 14	ThyGenext	BRAF V600E	1	1	0	0	1	0	0	1	1
173	5	13	1.1	37	0	Mar 27	ThyGenext	BRAF V600E	1	1	0	1	0	0	0	1	1
174	5	20	1.1	31	0	Nov 23	ThyroseqV3	BRAF V600E	1	1	1	0	1	0	0	1	1
175	5	11	1.1	41	0	Aug 28	ThyroseqV3	BRAF V600E	1	1	1	1	1	0	0	1	1
180	5	13	1	62	0	Mar 14	ThyGenext	BRAF V600E	1	1	0	0	1	0	0	1	1
182	5	11	1	34	0	Jan 29	ThyroseqV3	BRAF V600E	0	1	0	0	1	0	0	1	1
188	5	28	0.9	79	0	Jun 1	ThyGenext	BRAF V600E	1	1	0	0	0	0	0	0	1
213	5	10	0.9	43	1	Aug 28	ThyGenext	BRAF V600E	1	1	0	0	0	0	0	0	1
192	5	11	0.8	59	0	Dec 2	ThyGenext	BRAF V600E	0	1	0	0	1	0	0	1	1
201	5	11	0.7	59	0	Jan 24	ThyGenext	BRAF V600E	1	1	0	0	0	0	0	0	1
204	5	9	0.7	60	0	May 9	ThyGenext	BRAF V600E	1	1	1	0	1	0	0	1	0
206	5	9	0.6	40	0	Jun 1	ThyGenext	BRAF V600E	1	1	0	0	0	0	0	0	0
208	5	12	0.6	43	0	Oct 30	ThyGenext	BRAF V600E	1	1	1	0	0	0	0	1	0
12	5	16	5.5	69	0	Jan 24	ThyGenext	HRAS	0	0	0	0	0	0	0	0	0
59	5	13	4	52	0	Sep 25	ThyGenext	NRAS	0	0	0	0	0	0	0	0	0
15	5	13	3.2	62	1	Jun 4	ThyroseqV3	HRAS	0	0	0	0	0	0	0	0	0
79	5	10	3.1	61	1	Aug 12	ThyGenext	NRAS	0	0	0	0	0	0	0	0	0
13	5	12	2.7	46	0	Jun 7	ThyGenext	HRAS	0	0	0	0	0	0	0	0	0
18	5	14	2.7	75	1	Feb 8	ThyGenext	NRAS	0	0	0	0	0	0	0	0	0
60	5	12	2.6	73	1	Nov 6	ThyGenext	NRAS	0	0	0	0	0	0	0	0	0
14	5	12	2.1	56	0	Dec 19	ThyGenext	HRAS	0	0	0	0	0	0	0	0	0
65	5	15	1.6	33	0	May 18	ThyGenext	NRAS	0	0	0	0	0	0	0	0	0
51	5	10	1.5	36	0	Oct 19	ThyGenext	KRAS	0	0	0	0	0	0	0	0	0
67	5	10	1.5	47	0	Jun 26	ThyGenext	NRAS	0	0	0	0	0	0	0	0	0
9	5	13	1.2	48	1	Feb 23	ThyGenext	KRAS	0	0	0	0	1	0	0	1	0
44	5	10	1.2	49	0	May 22	ThyroseqV3	HRAS	0	0	0	0	0	0	0	0	0
47	5	10	1.2	55	0	Feb 28	ThyroseqV3	HRAS	0	0	0	0	0	0	0	0	0
4	5	9	1	56	0	Aug 29	ThyroseqV3	HRAS	0	0	0	0	1	0	0	1	0
71	5	14	1	33	0	Jan 30	ThyGenext	NRAS	0	0	0	0	0	0	0	0	0
5	5	8	0.4	38	0	Apr 18	ThyGenext	HRAS	0	0	0	0	1	0	0	1	0
98	6	13	5.2	40	1	May 21	ThyGenext	BRAF V600E	1	1	0	1	1	0	0	1	0
99	6	13	4.5	71	0	Oct 25	ThyGenext	BRAF V600E	0	1	0	1	1	0	0	1	0
100	6	16	3.5	32	0	Jun 28	ThyGenext	BRAF V600E	1	1	0	0	1	0	0	1	0
214	6	16	3.3	51	0	Feb 5	ThyGenext	BRAF V600E	1	1	1	1	1	0	0	1	0
102	6	14	3	77	1	Apr 16	ThyGenext	BRAF V600E	1	1	0	0	0	0	0	0	0
104	6	12	3	27	0	May 25	ThyGenext	BRAF V600E	1	1	1	0	1	0	0	1	0
105	6	12	2.9	29	0	Dec 10	ThyGenext	BRAF V600E	1	1	0	0	1	0	0	1	0
106	6	16	2.9	49	1	Nov 14	ThyGenext	BRAF V600E	0	1	0	1	1	0	0	1	0
107	6	15	2.8	64	0	Jul 18	ThyGenext	BRAF V600E	1	1	0	0	1	0	0	1	0
108	6	20	2.8	22	1	Oct 4	ThyGenext	BRAF V600E	1	1	0	0	1	0	1	1	0
109	6	13	2.6	57	0	May 21	ThyGenext	BRAF V600E	1	1	1	1	1	0	0	1	0
110	6	15	2.5	31	1	Apr 29	ThyGenext	BRAF V600E	1	1	0	0	0	0	0	0	0
111	6	12	2.5	30	0	Nov 23	ThyGenext	BRAF V600E	1	1	0	0	1	0	1	1	0
112	6	12	2.5	34	0	Mar 24	ThyGenext	BRAF V600E	0	1	0	1	1	0	0	1	0
113	6	16	2.5	40	0	May 12	ThyGenext	BRAF V600E	1	1	1	1	1	0	0	1	0
114	6	15	2.4	29	0	Oct 17	ThyGenext	BRAF V600E	1	1	1	1	1	0	1	1	0
115	6	12	2.3	79	1	Apr 10	ThyGenext	BRAF V600E	1	1	0	0	0	0	0	0	0
116	6	16	2.3	53	0	Apr 23	ThyGenext	BRAF V600E	1	1	1	1	1	0	0	1	0
117	6	16	2.3	32	0	Sep 17	ThyGenext	BRAF V600E	1	1	1	1	1	1	0	1	0
118	6	12	2.2	35	1	Jun 1	ThyGenext	BRAF V600E	1	1	0	0	0	0	1	1	0
119	6	6	2.2	41	0	Mar 29	ThyGenext	BRAF V600E	0	1	0	0	1	0	0	1	0
120	6	16	2.2	48	0	Jun 10	ThyGenext	BRAF V600E	1	1	1	0	1	0	1	1	0
122	6	18	2.1	57	0	Nov 28	ThyGenext	BRAF V600E	1	1	1	0	0	0	0	1	0
123	6	10	2.1	49	0	Oct 7	ThyroseqV3	BRAF V600E	1	1	1	1	0	0	0	1	0
124	6	15	2.1	56	1	Oct 18	ThyGenext	BRAF V600E	1	1	1	1	1	0	0	1	0
125	6	17	2	50	0	Jan 10	ThyGenext	BRAF V600E	1	1	0	0	0	0	0	0	0
126	6	14	2	33	0	Nov 16	ThyGenext	BRAF V600E	0	1	0	0	0	0	0	0	0
127	6	10	2	47	1	Feb 14	ThyGenext	BRAF V600E	1	1	1	0	0	0	0	1	0
128	6	16	2	31	0	Jun 15	ThyGenext	BRAF V600E	1	1	0	1	1	0	0	1	0
129	6	13	2	39	0	Mar 27	ThyGenext	BRAF V600E	1	1	0	0	1	0	1	1	0
130	6	20	2	19	0	Apr 15	ThyGenext	BRAF V600E	1	1	1	0	1	0	0	1	0
131	6	20	1.9	32	0	Oct 2	ThyGenext	BRAF V600E	1	1	0	0	0	0	0	0	0
132	6	16	1.9	48	0	Jul 25	ThyGenext	BRAF V600E	1	1	1	0	1	0	0	1	0
133	6	15	1.8	22	0	Jan 25	ThyGenext	BRAF V600E	1	1	0	0	0	0	1	1	0
134	6	12	1.8	39	0	Apr 27	ThyGenext	BRAF V600E	1	1	0	0	1	0	0	1	0
135	6	16	1.8	53	0	Oct 22	ThyGenext	BRAF V600E	1	1	0	1	1	0	0	1	0
136	6	11	1.8	28	0	Apr 25	ThyGenext	BRAF V600E	0	1	1	1	1	0	0	1	0
137	6	13	1.7	62	0	Feb 14	ThyGenext	BRAF V600E	1	1	0	0	0	0	0	0	0
138	6	14	1.7	51	0	Nov 16	ThyGenext	BRAF V600E	0	1	0	1	0	0	0	1	0
139	6	8	1.7	37	0	Dec 6	ThyGenext	BRAF V600E	0	1	0	1	0	0	0	1	0
140	6	13	1.7	74	0	Nov 27	ThyGenext	BRAF V600E	1	1	1	0	1	0	0	1	0
141	6	13	1.7	34	0	Feb 1	ThyGenext	BRAF V600E	1	1	1	0	1	0	0	1	0
142	6	14	1.6	42	0	Feb 21	ThyGenext	BRAF V600E	1	1	0	0	1	0	0	1	0
143	6	15	1.6	29	0	Dec 4	ThyGenext	BRAF V600E	1	1	1	0	1	0	0	1	0
145	6	15	1.5	46	1	Aug 29	ThyGenext	BRAF V600E	1	1	0	0	1	0	0	1	0
146	6	13	1.5	35	0	Jun 28	ThyGenext	BRAF V600E	1	1	1	0	1	0	0	1	0
147	6	10	1.5	37	0	Apr 5	ThyGenext	BRAF V600E	1	1	1	0	1	0	0	1	0
148	6	13	1.4	45	0	Jan 28	ThyGenext	BRAF V600E	1	1	0	0	0	0	0	0	0
149	6	15	1.3	27	0	Aug 4	ThyGenext	BRAF V600E	0	1	0	1	0	0	0	1	0
150	6	11	1.3	58	0	Aug 1	ThyGenext	BRAF V600E	1	1	1	0	0	0	0	1	0
151	6	10	1.3	39	0	Aug 26	ThyGenext	BRAF V600E	1	1	1	0	0	0	0	1	0
152	6	16	1.3	67	0	Apr 23	ThyGenext	BRAF V600E	1	1	1	0	0	0	0	1	0
156	6	12	1.3	39	1	Mar 18	ThyGenext	BRAF V600E	1	1	1	1	1	0	0	1	0
157	6	12	1.2	45	0	Feb 28	ThyGenext	BRAF V600E	1	1	0	0	0	0	0	0	0
159	6	15	1.2	76	1	Jul 18	ThyGenext	BRAF V600E	1	1	0	0	0	0	0	0	0
160	6	16	1.2	32	1	Jun 22	ThyGenext	BRAF V600E	1	1	0	0	1	0	0	1	0
161	6	11	1.2	39	0	Jun 27	ThyGenext	BRAF V600E	0	1	0	0	1	0	0	1	0
165	6	14	1.2	60	1	Oct 22	ThyGenext	BRAF V600E	1	1	1	1	0	0	0	1	0
166	6	10	1.1	53	0	Oct 7	ThyGenext	BRAF V600E	1	1	0	0	0	0	0	0	0
167	6	17	1.1	34	0	Oct 5	ThyGenext	BRAF V600E	1	1	0	0	1	0	0	1	0
168	6	11	1.1	65	0	Oct 23	ThyGenext	BRAF V600E	1	1	1	0	0	0	0	1	0
170	6	12	1.1	27	0	Sep 4	ThyGenext	BRAF V600E	1	1	0	0	1	0	0	1	0
172	6	12	1.1	42	1	Jun 21	ThyGenext	BRAF V600E	0	1	0	0	1	0	0	1	0
176	6	20	1.1	52	1	Dec 11	ThyGenext	BRAF V600E	1	1	1	1	1	1	1	1	0
177	6	19	1	47	1	Oct 26	ThyGenext	BRAF V600E	0	1	0	0	0	0	0	0	0
178	6	14	1	49	0	Sep 2	ThyGenext	BRAF V600E	1	1	0	0	1	0	0	1	0
181	6	12	1	41	0	Mar 13	ThyGenext	BRAF V600E	1	1	0	0	1	0	0	1	0
184	6	15	1	24	0	Aug 6	ThyroseqV3	BRAF V600E	1	1	1	0	1	0	0	1	0
185	6	13	1	43	1	Jul 25	ThyGenext	BRAF V600E	1	1	1	1	0	0	0	1	0
186	6	13	1	61	0	Sep 2	ThyGenext	BRAF V600E	1	1	1	1	1	0	0	1	0
189	6	27	0.9	47	0	Sep 5	ThyGenext	BRAF V600E	1	1	0	1	0	0	0	1	0
190	6	10	0.9	56	0	May 6	ThyGenext	BRAF V600E	1	1	1	1	0	0	0	1	0
191	6	19	0.9	47	0	Feb 14	ThyGenext	BRAF V600E	0	1	0	1	1	0	0	1	0
193	6	14	0.8	40	0	Jan 10	ThyGenext	BRAF V600E	1	1	0	1	0	0	0	1	0
194	6	12	0.8	28	1	Sep 4	ThyGenext	BRAF V600E	1	1	0	0	1	0	1	1	0
195	6	11	0.8	33	0	Nov 16	ThyGenext	BRAF V600E	1	1	1	0	1	0	0	1	0
196	6	11	0.8	41	1	Dec 6	ThyGenext	BRAF V600E	1	1	1	0	1	0	0	1	0
197	6	10	0.8	46	0	Jun 2	ThyGenext	BRAF V600E	0	1	0	1	1	0	0	1	0
198	6	10	0.7	54	0	Mar 1	ThyGenext	BRAF V600E	1	1	0	0	0	0	0	0	0
199	6	10	0.7	56	0	May 6	ThyGenext	BRAF V600E	1	1	0	0	0	0	0	0	0
200	6	11	0.7	53	0	Feb 12	ThyGenext	BRAF V600E	1	1	0	0	0	0	0	0	0
202	6	20	0.7	47	0	Nov 27	ThyGenext	BRAF V600E	1	1	0	0	1	0	0	1	0
203	6	12	0.7	67	0	Mar 1	ThyGenext	BRAF V600E	1	1	0	0	1	0	0	1	0
205	6	12	0.6	49	0	Jun 7	ThyGenext	BRAF V600E	1	1	0	0	0	0	0	0	0
207	6	11	0.6	20	1	Dec 2	ThyGenext	BRAF V600E	0	1	0	0	0	0	0	0	0
210	6	10	0.5	28	0	Aug 26	ThyroseqV3	BRAF V600E	1	1	0	0	0	0	0	0	0
211	6	14	0.5	60	1	Oct 23	ThyGenext	BRAF V600E	1	1	0	0	0	0	0	0	0
28	6	8	2.9	44	0	Mar 26	ThyGenext	HRAS	0	0	0	0	0	0	0	0	0
1	6	15	2.6	33	0	Feb 9	ThyGenext	NRAS	0	0	0	0	0	0	0	0	0
19	6	17	2.1	39	0	Oct 17	ThyGenext	NRAS	0	0	0	0	0	0	0	0	0
29	6	11	2.1	35	0	Oct 5	ThyGenext	HRAS	0	0	0	0	0	0	0	0	0
58	6	17	1.5	52	0	Sep 13	ThyGenext	KRAS	0	0	0	0	0	0	0	0	0
3	6	10	1.4	31	1	Jan 28	ThyGenext	KRAS	0	0	0	0	0	0	0	0	0
90	6	10	1.1	27	1	Oct 7	ThyroseqV3	NRAS	0	0	0	0	0	0	0	0	0
25		20	0.8	41	0	Feb 21	ThyGenext	NRAS	0	0	0	0	0	0	0	0	0
42		11	0.8	39	1	Mar 9	ThyroseqV3	HRAS	0	0	0	0	0	0	0	0	0
